# Supplementary material for: In Vitro Antioxidant, Antimicrobial, Anticoccidial, and Anti-Inflammatory Study of Essential Oils of Oregano, Thyme, and Sage from Epirus, Greece
Source: Life (Basel). 2022 Nov 4;12(11):1783. doi: 10.3390/life12111783 (PMC9693314; doi:10.3390/life12111783)
Supplement: Supplementary file 1 [file life-12-01783-s001.zip]

Archive with 1 entries (1 files):
- life-1974680-supplementary.pdf
